# Supplementary material for: Multitarget Molecular Imaging in Metastatic Castration Resistant Adenocarcinoma Prostate Cancer with Therapy Induced Neuroendocrine Differentiation
Source: Diagnostics (Basel). 2022 Jun 3;12(6):1387. doi: 10.3390/diagnostics12061387 (PMC9221809; doi:10.3390/diagnostics12061387)
Supplement: Supplementary file 1 [file diagnostics-12-01387-s001.zip]

Archive with 1 entries (1 files):
- diagnostics-1662198-supplementary.pdf
